# Supplementary material for: Phylogenetic evidence of extensive spatial mixing of diverse HIV-1 group M lineages within Cameroon but not between its neighbours
Source: Virus Evol. 2024 Sep 2;10(1):veae070. doi: 10.1093/ve/veae070 (PMC11463025; doi:10.1093/ve/veae070)
Supplement: veae070_Supp [file veae070_supp.zip]

Archive with 4 entries (4 files):
- suppl_data/sup.1.png
- suppl_data/sup.2.png
- suppl_data/sup.3.png
- suppl_data/Supplementary_Table_1.docx
